# Supplementary material for: Clinical characteristics and image features of pulmonary cryptococcosis: a retrospective analysis of 50 cases in a Chinese hospital
Source: BMC Pulm Med. 2022 Apr 8;22:137. doi: 10.1186/s12890-022-01930-2 (PMC8994255; doi:10.1186/s12890-022-01930-2)
Supplement: Supplementary file 1 — Additional file 1. The clinical data of 50 patients diagnosed with cryptococcosis in the Zhongda Hospital of Southeast University from January 2014 to May 2020 in the study. [file 12890_2022_1930_MOESM1_ESM.xlsx]

## Sheet: 总表
姓名	住院号	性别	年龄	诊断	是否养鸟	首诊科室	合并因素	合并其他慢性病	化疗、免疫抑制剂	服用激素	无症状	咳嗽(首发红色)	痰中带血	胸痛、胸闷	呕吐	头痛、头晕	发热	白细胞	中性粒细胞	淋巴细胞	CRP	PCT	ESR	荚膜抗原血	荚膜抗原脑脊液	合并感染	胸部CT无异常	单发结节	多发结节	肺炎样	浸润	条索	晕征	支气管充气征	胸腔积液	空洞	淋巴结	中央C/周围M	肺叶	诊断方法（支Z/手术S/穿刺P/血B/脑脊液C）	病理（PAS/六胺银GMS/阿利辛兰A）	未治	氟康唑	伊曲康唑	两性霉素	氟胞嘧啶	结局（死亡/有效/恶化/无法评估）	治疗期（个月）
赵天惠	0101021349	男	64	隐球菌脑炎		神内	糖尿病	高血压								1		10.36 10^9/L	8.40 10^9/L	1.11 10^9/L	6.41 mg/L										1							M	左下	C	A				1	1	有效	24
朱金凤	0000381617	女	68	隐球菌肺炎		介入	血管免疫母细胞性T细胞淋巴瘤（化疗、激素治疗2周期后发现）	阑尾上皮内癌	1	1	1							3.78 10^9/L	2.58 10^9/L	0.74 ↓ 10^9/L								1					1					M	右上、左下、右下	P	P/G		1				有效	12
张义兰	0101055982	女	62	隐球菌肺炎		胸外	食管癌（同时发现）	高血压			1							4.05 10^9/L	2.46 10^9/L	1.32 10^9/L								1										M	左上	S	P/G	1					有效	0
李鸿材	0101059685	男	31	隐球菌脑炎		神内	HIV	吸烟								1		1.89 ↓ 10^9/L	1.11 ↓ 10^9/L	0.36 ↓ 10^9/L				1	1		1													C	A		1		1		无法评价	0
高云林	0101013078	男	57	隐球菌性脑膜炎		消化	糖尿病	肝硬化、脂肪累积肌病、吸烟		1		1			1	1	1	16.74 ↑ 10^9/L	13.56 ↑ 10^9/L	1.87 10^9/L	20.4 ↑ mg/L,	0.23ng/mL		1	1			1			1							M		C	P/A		1		1	1	死亡	2
梁仁礼	0101095178	男	42	隐球菌肺炎		呼吸						1				1		10.25*109/L	7.69*109/L	1.69 10^9/L,	71.2 ↑ mg/L,			1				1		1				1				M		P	P/G/A		1				有效	6
曹玉华	0101076441	女	62	隐球菌肺炎		风湿免疫	糖尿病				关节痛							4.94 10^9/L	3.27 10^9/L	1.32 10^9/L			11 mm/h,	1					1				1					M		S	P/G/A		1				有效	X
何英	0101072507	女	55	隐球菌性脑膜炎		神内	皮肌炎	高血压	羟氯喹	1						1		9.00 10^9/L	8.10×10^9/L	0.55 ↓ 10^9/L,	61			1	1	1			1	1	1		1		1			M	双下肺	C	A				1	1	有效	8	总T细胞 77.66 ↑ %,辅助性T细胞 38.91 %,细胞毒性T细胞 37.56 ↑ ,辅助性T细胞与细胞毒性T细胞比值 1.04 ,自然杀伤细胞(NK) 13.25 ,B淋巴细胞 7.60 %,
吴艳莉	0101133092	女	45	隐球菌肺炎		呼吸						1						5.29 10^9/L	3.22 10^9/L	1.48 10^9/L				1				1										M	右下	P	P		1				有效	10
叶行舟	0101139938	男	53	隐球菌肺炎		老年		高血压、高脂血症				1						8.22 10^9/L	5.11 10^9/L	2.32 10^9/L	23 ↑ mg/L	0.056 ng/mL	7	1	-1				1				1	1				M	右下	P	P/G/A		1				有效	16
陈颖钊	0101143650	女	29	隐球菌肺炎		呼吸		高尿酸				1						5.29 10^9/L	2.92 10^9/L	1.92 10^9/L	6			1				1					1	1				M	右下	P	P/G		1				有效	12
潘华兵	0101163097	男	34	隐球菌肺炎		呼吸		鼻炎				1						5.06 10^9/L	2.86 10^9/L	1.63 10^9/L	0.8			1					1				1					M	双下，右下为主	Z	P/G/A		1				有效	6
张明荣	0101197476	女	46	隐球菌肺炎		呼吸								1				8.18 10^9/L	4.79 10^9/L	2.06 10^9/L	0.5			-1（两次）				1					1					M	左下	P	P/G/A		1				有效	6
杨旻	0101215947	男	25	隐球菌肺炎		呼吸						1						12.13 ↑ 10^9/L	10.58 ↑ 10^9/L	0.95 ↓ 10^9/L	1.1		9	1					1			1				1		M	右下	Z	P/G		1				有效	19
徐国建	0101214641	男	52	隐球菌肺炎		呼吸	糖尿病							1				7.74 10^9/L	5.77 10^9/L	1.47 10^9/L	24.1		8	1						1			1					M	右上	拒绝			1				有效	14
袁娟	0000337054	女	48	隐球菌脑炎		神经内科	白塞病	血性播散行肺结核	1	1					1	1		2.26 ↓ 10^9/L	1.58 ↓ 10^9/L	0.27 ↓ 10^9/L		0.189 ng/mL	150	1	1	1	1													C	A		1		1	1	有效	4	免疫分型(T淋巴细胞亚群)^免疫分型(B淋巴细胞亚群)(20170512): 总T细胞 98.30 ↑ %,辅助性T细胞 33.60 %,细胞毒性T细胞 57.80 ↑ ,辅助性T细胞与细胞毒性T细胞比值 0.58 ↓ ,自然杀伤细胞(NK) 1.75 ↓ ,B淋巴细胞 0.21 ↓ %,
孙建武	0101203183	男	51	隐球菌肺炎		呼吸		高血压			1							8.31 10^9/L	5.86 10^9/L	1.86 10^9/L	23	0.022	4.4	1					1		1		1				1	M	右下	Z	P/G/A		1				有效	6
葛维英	0101191505	女	49	隐球菌肺炎		呼吸						1					1	7.58 10^9/L	4.80 10^9/L	2.21 10^9/L	0.75		18	1	-1	1				1	1		1	1				M	右下	P	P/G						有效	6
武学英	0101203352	女	53	隐球菌肺炎		呼吸								1			1	8.77 10^9/L	6.61 ↑ 10^9/L	1.08 ↓ 10^9/L	143	0.052	111	1	-1				1	1			1	1				M	左侧，左下为主	P	P/G/A		1				有效	12
李业成	0101221894	男	60	隐球菌肺炎		呼吸		高血压、吸烟			1							5.94 10^9/L	3.39 10^9/L	1.80 10^9/L				-1（两次）	-1				1			1						M	左下	S	P/G		1				有效	6
王心付	0101007284	男	67	隐球菌肺炎		呼吸		肺结核				1					1	7.71 10^9/L	6.30 10^9/L	0.86 ↓ 10^9/L		70.2		1						1			1	1				M	右下为主、右上	拒绝							未治
王晓翠	0101231851	女	51	隐球菌肺炎		胸外	乳腺癌、糖尿病	高血压、甲亢			1							6.32 10^9/L	3.82 10^9/L	2.12 10^9/L				-1（三次）	-1			1										M	右下	S	P/G		1				有效	3
余勇华	0101235782	男	34	隐球菌肺炎		呼吸		吸烟、肝功能异常			1							6.49 10^9/L	3.46 10^9/L	2.54 10^9/L	0.81		4	1						1		1						M	左上	Z	P/G/A		1				有效	10
冯盛梅	0101241010	女	56	隐球菌肺炎		呼吸						1					1	7.35 10^9/L	5.61 10^9/L	1.26 10^9/L	35	0.022		1	-1				1	1			1	1				M	双下叶	Z	NGS		1				有效	7
徐文龙	0101254953	男	41	隐球菌肺炎		呼吸					1							6.21 10^9/L	4.19 10^9/L	1.52 10^9/L				1					1				1					M	左下叶	P	P/G		1				有效	16
李明珠	0101293768	女	62	隐球菌脑炎		神外	糖尿病	高血压								1		6.85 10^9/L	3.56 10^9/L	2.74 10^9/L	6.93	0.069		1	1						1							M	双下叶、小脑肿块	S	P/G/A		1		1		有效	9
张武	0101289869	男	53	隐球菌肺炎		呼吸						1						7.90 10^9/L	5.88 10^9/L	1.63 10^9/L	0.9		2	1	-1				1				1					M	左下叶	P	P/G/A		1				有效	7
朱贵宝	0101218728	男	62	隐球菌肺炎		呼吸	IgA肾病、糖尿病	痛风、高血压		1		1						10.32 ↑ 10^9/L	6.16 10^9/L	3.29 ↑ 10^9/L	0.82	0.054	11	1					1			1	1					M	右下叶	拒绝			1				有效	15
侯玉龙	0101114371	男	66	隐球菌肺炎		风湿免疫	类风湿关节炎、干燥综合症		1	1	1							7.53 10^9/L	5.76 10^9/L	1.28 10^9/L			6	1				1				1				1		M	右下叶	Z	-1		1				无效	3	合并肿瘤？右上叶后段出现新生物
施展	0101296398	女	32	隐球菌肺炎		呼吸						1		1			1	9.75 ↑ 10^9/L	7.75 ↑ 10^9/L	1.50 10^9/L	51.9	0.041	65	1（复查）	-1				1				1	1				M	右下叶	Z	-1		1				有效	7
常本林	0101321268	男	27	隐球菌肺炎		呼吸	狼疮		1	1				1				11.50 ↑ 10^9/L	7.94 ↑ 10^9/L	2.08 10^9/L	0.82	0.059	3	1					1			1						M	左下叶	拒绝			1				有效	7
陆惠珍	0101140559	女	75	隐球菌肺炎		呼吸	糖尿病	高血压				1						3.48 ↓ 10^9/L	2.68 10^9/L	0.27 ↓ 10^9/L	18.9		20	1						1				1				M	左下叶	Z			1				有效	13
徐元华	0101324411	女	82	隐球菌肺炎		急诊内科	糖尿病	高血压									1	6.97 10^9/L	4.77 10^9/L	1.45 10^9/L	82.1	0.098		1					1	1			1	1				M	右下叶	拒绝			1				有效	6
杨腊云	0101283972	女	60	隐球菌肺炎		肾内科	狼疮	高血压/结核	1	1		1						4.13 10^9/L	2.82 10^9/L	0.80 ↓ 10^9/L		0.157	11	1（复查）					1				1					M	双肺，左下叶为主	Z			1				有效	9
郭畅	0101321802	女	21	隐球菌肺炎		呼吸	甲亢					1						8.04 10^9/L	5.67 10^9/L	1.77 10^9/L	3		3.97	1						1			1	1				C	右下叶	Z	P/G/A		1				有效	9
张迎春	0101336904	女	33	隐球菌肺炎		呼吸						1					1	3.70 10^9/L	1.95 10^9/L	1.51 10^9/L	0.78		10	1						1		1	1		1	1		M	左下叶	S	P/G		1				无效	3	组织胞浆菌
潘俊亚	0101344150	女	29	隐球菌肺炎		呼吸						1					1	5.95 10^9/L	4.17 10^9/L	1.34 10^9/L	60.2		69	1	-1				1	1			1	1				M	左下叶	P	P/G/A		1	1			有效	6
嵇正安	0101348717	男	51	隐球菌肺炎		呼吸	糖尿病	高血压				1						6.26 10^9/L	4.55 10^9/L	1.29 10^9/L			4	1					1				1					M	左下叶	拒绝			1				有效	5
王捍东	0101340596	女	84	隐球菌脑炎		内分泌										1	1	6.67 10^9/L	5.43 10^9/L	0.74 ↓ 10^9/L	10.6	0.039	2	1	1					1	1				1			M	右中、下叶	C	查见隐球菌		1		1		死亡	1
沈元军	0101336510	男	49	隐球菌肺炎		消化	糖尿病				1							4.78 10^9/L	2.30 10^9/L	2.18 10^9/L	0.79		2	1					1				1					M	右下叶	拒绝							有效	4
戴干忠	0101349587	男	67	隐球菌肺炎		呼吸	糖尿病				1							5.69 10^9/L	3.99 10^9/L	1.17 10^9/L	4.63		9	1					1				1					M	双上叶	P	P/G/A		1				有效	5
袁霞	0101352456	女	41	隐球菌肺炎		呼吸						1						6.59 10^9/L	4.83 10^9/L	1.40 10^9/L	38.3	0.042	62	1	-1				1	1			1	1				M	右上叶	Z	P/G		1				有效	3
吴为明	0101347694	男	51	隐球菌肺炎		呼吸								1				3.93 10^9/L	2.95 10^9/L	0.78 ↓ 10^9/L	0.78		5	1					1				1	1				M	左下叶	Z							未治
吴琼	0101349488	男	47	隐球菌肺炎		呼吸						1						4.76 10^9/L	2.38 10^9/L	2.03 10^9/L				-1（两次）				1				1						M	右下叶	S	P/G/A		1				有效	4
牛光显	0101361586	男	52	隐球菌肺炎		呼吸	结肠癌术后				1							5.65 10^9/L	3.57 10^9/L	1.52 10^9/L	0.79		5	1					1				1					M	右上叶、右下叶	Z	NGS（-）、特染（-）		1				有效	1
朱炳炎	0101340429	男	67	隐球菌肺炎		肿瘤	胰腺癌				1							6.49 10^9/L	3.93 10^9/L	1.71 10^9/L	0.079	0.0333		-1（四次）					1				1					M	左上叶、左下叶	P	P/G		1				有效	1
赵玮	0101366292	男	52	隐球菌肺炎		普外					1							7.46 10^9/L	3.92 10^9/L	3.01 10^9/L				1					1			1	1					M	左上叶、左下叶	Z	P/G		1				有效	3
朱华东	0101365635	男	48	隐球菌肺炎		呼吸						1					1	8.51 10^9/L	1.11 10^9/L	1.11 10^9/L	90	70.5	77	1					1				1	1				M	右上叶、右下叶	Z	P/G		1				有效	1
张明月（肾内科没诊断）	0101148410	男	69	隐球菌肺炎		肾内	肾病综合征			1							1	7.52	7.29 ↑ 10^9/L	0.15 ↓ 10^9/L	56	0.0672	76	1	-1				1		1	1						M	左下叶	Z			1				有效	1	淋巴细胞亚群绝对计数检测(组套)(20200820): CD3+总T细胞 230.94 ↓ 个/uL,CD3+总T细胞百分数 75.80 %,CD4+辅助性T细胞 115.26 ↓ 个/uL,CD4+辅助性T细胞百分数 37.83 %,CD4/CD8 0.97 ,CD8+抑制性T细胞 118.43 ↓ 个/uL,CD8+抑制性T细胞百分数 38.87 ↑ %,CD19+B细胞百分数 5.31 ↓ %,CD19+B细胞 16.16 ↓ 个/uL,CD16/56+NK细胞 48.91 个/uL,CD16/56+NK细胞百分数 16.05 %,
阮真动	101326812	男	55	隐球菌肺炎		呼吸	糖尿病				1							3.48 ↓ 10^9/L	2.68 10^9/L	0.27 ↓ 10^9/L	0.82		7	1（两次）				1										M	右下叶	S	粘液腺癌		1				恶化	2
											14	22		6	2	8	12

## Sheet: 有缺陷
姓名	住院号	性别	年龄	诊断	是否养鸟	首诊科室	合并因素	合并其他慢性病	化疗、免疫抑制剂	服用激素	无症状	咳嗽(首发红色)	痰中带血	胸痛、胸闷	呕吐	头痛、头晕	发热	白细胞	中性粒细胞	淋巴细胞	CRP	PCT	ESR	荚膜抗原血	荚膜抗原脑脊液	合并感染	胸部CT无表现	单发结节	多发结节	肺炎样	浸润	条索	晕征	支气管充气征	胸腔积液	空洞	淋巴结	中央C/周围M	肺叶	诊断方法（支Z/手术S/穿刺P/血B/脑脊液C）	病理（PAS/六胺银GMS/阿利辛兰A）	未治	氟康唑	伊曲康唑	两性霉素	氟胞嘧啶	结局（死亡/有效/恶化/无法评估）	治疗期（个月）
徐国建	0101214641	男	52	隐球菌肺炎		呼吸	糖尿病							1				7.74 10^9/L	5.77 10^9/L	1.47 10^9/L	24.1		8	1						1			1					M	右上	拒绝			1				有效	14
袁娟	0000337054	女	48	隐球菌脑炎		神经内科	白塞病	血性播散行肺结核	1	1					1	1		2.26 ↓ 10^9/L	1.58 ↓ 10^9/L	0.27 ↓ 10^9/L		0.189 ng/mL	150	1	1	1	1													C	A		1		1	1	有效	4	免疫分型(T淋巴细胞亚群)^免疫分型(B淋巴细胞亚群)(20170512): 总T细胞 98.30 ↑ %,辅助性T细胞 33.60 %,细胞毒性T细胞 57.80 ↑ ,辅助性T细胞与细胞毒性T细胞比值 0.58 ↓ ,自然杀伤细胞(NK) 1.75 ↓ ,B淋巴细胞 0.21 ↓ %,
王晓翠	0101231851	女	51	隐球菌肺炎		胸外	乳腺癌、糖尿病	高血压、甲亢			1							6.32 10^9/L	3.82 10^9/L	2.12 10^9/L				-1（三次）	-1			1										M	右下	S	P/G		1				有效	3
李明珠	0101293768	女	62	隐球菌脑炎		神外	糖尿病	高血压								1		6.85 10^9/L	3.56 10^9/L	2.74 10^9/L	6.93	0.069		1	1						1							M	双下叶、小脑肿块	S	P/G/A		1		1		有效	9
朱贵宝	0101218728	男	62	隐球菌肺炎		呼吸	IgA肾病、糖尿病	痛风、高血压		1		1						10.32 ↑ 10^9/L	6.16 10^9/L	3.29 ↑ 10^9/L	0.82	0.054	11	1					1			1	1					M	右下叶	拒绝			1				有效	15
侯玉龙	0101114371	男	66	隐球菌肺炎		风湿免疫	类风湿关节炎、干燥综合症		1	1	1							7.53 10^9/L	5.76 10^9/L	1.28 10^9/L			6	1				1				1				1		M	右下叶	Z	-1		1				无效	3	合并肿瘤？右上叶后段出现新生物
常本林	0101321268	男	27	隐球菌肺炎		呼吸	狼疮		1	1				1				11.50 ↑ 10^9/L	7.94 ↑ 10^9/L	2.08 10^9/L	0.82	0.059	3	1					1			1						M	左下叶	拒绝			1				有效	7
陆惠珍	0101140559	女	75	隐球菌肺炎		呼吸	糖尿病	高血压				1						3.48 ↓ 10^9/L	2.68 10^9/L	0.27 ↓ 10^9/L	18.9		20	1						1				1				M	左下叶	Z			1				有效	13
徐元华	0101324411	女	82	隐球菌肺炎		急诊内科	糖尿病	高血压									1	6.97 10^9/L	4.77 10^9/L	1.45 10^9/L	82.1	0.098		1					1	1			1	1				M	右下叶	拒绝			1				有效	6
杨腊云	0101283972	女	60	隐球菌肺炎		肾内科	狼疮	高血压/结核	1	1		1						4.13 10^9/L	2.82 10^9/L	0.80 ↓ 10^9/L		0.157	11	1（复查）					1				1					M	双肺，左下叶为主	Z			1				有效	9
嵇正安	0101348717	男	51	隐球菌肺炎		呼吸	糖尿病	高血压				1						6.26 10^9/L	4.55 10^9/L	1.29 10^9/L			4	1					1				1					M	左下叶	拒绝			1				有效	5
沈元军	0101336510	男	49	隐球菌肺炎		消化	糖尿病				1							4.78 10^9/L	2.30 10^9/L	2.18 10^9/L	0.79		2	1					1				1					M	右下叶	拒绝			1				有效	4
戴干忠	0101349587	男	67	隐球菌肺炎		呼吸	糖尿病				1							5.69 10^9/L	3.99 10^9/L	1.17 10^9/L	4.63		9	1					1				1					M	双上叶	P	P/G/A		1				有效	5
牛光显	0101361586	男	52	隐球菌肺炎		呼吸	结肠癌术后				1							5.65 10^9/L	3.57 10^9/L	1.52 10^9/L	0.79		5	1					1				1					M	右上叶、右下叶、右中叶	Z	NGS（-）、特染（-）		1				有效	1
朱炳炎	0101340429	男	67	隐球菌肺炎		肿瘤	胰腺癌				1							6.49 10^9/L	3.93 10^9/L	1.71 10^9/L	0.079	0.0333		-1（四次）					1				1					M	左上叶、左下叶	P	P/G		1				有效	1
张明月	0101148410	男	69	隐球菌肺炎		肾内	肾病综合征			1							1	7.52	7.29 ↑ 10^9/L	0.15 ↓ 10^9/L	56	0.0672	76	1	-1				1		1	1						M	左下叶	Z			1				有效	1	淋巴细胞亚群绝对计数检测(组套)(20200820): CD3+总T细胞 230.94 ↓ 个/uL,CD3+总T细胞百分数 75.80 %,CD4+辅助性T细胞 115.26 ↓ 个/uL,CD4+辅助性T细胞百分数 37.83 %,CD4/CD8 0.97 ,CD8+抑制性T细胞 118.43 ↓ 个/uL,CD8+抑制性T细胞百分数 38.87 ↑ %,CD19+B细胞百分数 5.31 ↓ %,CD19+B细胞 16.16 ↓ 个/uL,CD16/56+NK细胞 48.91 个/uL,CD16/56+NK细胞百分数 16.05 %,
阮真动（肺癌，误诊为隐球菌）	101326812	男	55	隐球菌肺炎		呼吸	糖尿病				1							3.48 ↓ 10^9/L	2.68 10^9/L	0.27 ↓ 10^9/L	0.82		7	1（两次）				1										M	右下叶	S	粘液腺癌		1				恶化	2
赵天惠	0101021349	男	64	隐球菌脑炎		神内	糖尿病	高血压								1		10.36 10^9/L	8.40 10^9/L	1.11 10^9/L	6.41 mg/L										1							M	左下	C	A				1	1	有效	24
朱金凤	0000381617	女	68	隐球菌肺炎		介入	血管免疫母细胞性T细胞淋巴瘤（化疗、激素治疗2周期后发现）	阑尾上皮内癌	1	1	1							3.78 10^9/L	2.58 10^9/L	0.74 ↓ 10^9/L								1					1					M	右上、左下、右下	P	P/G		1				有效	12
张义兰	0101055982	女	62	隐球菌肺炎		胸外	食管癌（同时发现）	高血压			1							4.05 10^9/L	2.46 10^9/L	1.32 10^9/L								1										M	左上	S	P/G	1					有效	0
李鸿材	0101059685	男	31	隐球菌脑炎		神内	HIV	吸烟								1		1.89 ↓ 10^9/L	1.11 ↓ 10^9/L	0.36 ↓ 10^9/L				1	1		1													C	A		1		1		无法评价	0
高云林	0101013078	男	57	隐球菌性脑膜炎		消化	糖尿病	肝硬化、脂肪累积肌病、吸烟		1		1			1	1	1	16.74 ↑ 10^9/L	13.56 ↑ 10^9/L	1.87 10^9/L	20.4 ↑ mg/L,	0.23ng/mL		1	1			1			1							M	右下、右中	C	P/A		1		1	1	死亡	2
曹玉华	0101076441	女	62	隐球菌肺炎		风湿免疫	糖尿病				关节痛							4.94 10^9/L	3.27 10^9/L	1.32 10^9/L			11 mm/h,	1					1				1					M	右上	S	P/G/A		1				有效	6
何英	0101072507	女	55	隐球菌性脑膜炎		神内	皮肌炎	高血压	羟氯喹	1						1		9.00 10^9/L	8.10×10^9/L	0.55 ↓ 10^9/L,	61			1	1	1			1	1	1		1		1			M	双下肺	C	A				1	1	有效	8	总T细胞 77.66 ↑ %,辅助性T细胞 38.91 %,细胞毒性T细胞 37.56 ↑ ,辅助性T细胞与细胞毒性T细胞比值 1.04 ,自然杀伤细胞(NK) 13.25 ,B淋巴细胞 7.60 %,
											9	5		2	2	6	3										2	6	12	4	5	4	12	2	1	1		22
																																							左上叶
																																							左下叶
																																							右上叶
																																							右下叶
																																							右中叶

## Sheet: 无缺陷
姓名	住院号	性别	年龄	诊断	是否养鸟	首诊科室	合并因素	合并其他慢性病	化疗、免疫抑制剂	服用激素	无症状	咳嗽(首发红色)	痰中带血	胸痛、胸闷	呕吐	头痛、头晕	发热	白细胞	中性粒细胞	淋巴细胞	CRP	PCT	ESR	荚膜抗原血	荚膜抗原脑脊液	合并感染	胸部CT无表现	单发结节	多发结节	肺炎样	浸润	条索	晕征	支气管充气征	胸腔积液	空洞	淋巴结	中央C/周围M	肺叶	诊断方法（支Z/手术S/穿刺P/血B/脑脊液C）	病理（PAS/六胺银GMS/阿利辛兰A）	未治	氟康唑	两性霉素	氟胞嘧啶	结局（死亡/有效/恶化/无法评估）	治疗期（个月）
梁仁礼	0101095178	男	42	隐球菌肺炎		呼吸						1					1	10.25*109/L	7.69*109/L	1.69 10^9/L,	71.2 ↑ mg/L,			1				1		1				1				M	右下	P	P/G/A		1				有效	6
孙建武	0101203183	男	51	隐球菌肺炎		呼吸		高血压			1							8.31 10^9/L	5.86 10^9/L	1.86 10^9/L	23	0.022	4.4	1					1		1		1				1	M	右下	Z	P/G/A		1				有效	6
葛维英	0101191505	女	49	隐球菌肺炎		呼吸						1					1	7.58 10^9/L	4.80 10^9/L	2.21 10^9/L	0.75		18	1	-1	1				1	1		1	1				M	右下	P	P/G						有效	6
武学英	0101203352	女	53	隐球菌肺炎		呼吸								1			1	8.77 10^9/L	6.61 ↑ 10^9/L	1.08 ↓ 10^9/L	143	0.052	111	1	-1				1	1			1	1				M	左侧，左下为主	P	P/G/A		1				有效	12
李业成	0101221894	男	60	隐球菌肺炎		呼吸		高血压、吸烟			1							5.94 10^9/L	3.39 10^9/L	1.80 10^9/L				-1（两次）	-1				1			1						M	左下	S	P/G		1				有效	6
王心付	0101007284	男	67	隐球菌肺炎		呼吸		肺结核				1					1	7.71 10^9/L	6.30 10^9/L	0.86 ↓ 10^9/L	70.2	0.218		1						1			1	1				M	右下为主、右上	拒绝		1					未治
余勇华	0101235782	男	34	隐球菌肺炎		呼吸		吸烟、肝功能异常			1							6.49 10^9/L	3.46 10^9/L	2.54 10^9/L	0.81		4	1						1		1						M	左上	Z	P/G/A		1				有效	10
冯盛梅	0101241010	女	56	隐球菌肺炎		呼吸						1					1	7.35 10^9/L	5.61 10^9/L	1.26 10^9/L	35	0.022		1	-1				1	1			1	1				M	双下叶	Z	NGS		1				有效	7
徐文龙	0101254953	男	41	隐球菌肺炎		呼吸					1							6.21 10^9/L	4.19 10^9/L	1.52 10^9/L				1					1				1					M	左下叶	P	P/G		1				有效	16
张武	0101289869	男	53	隐球菌肺炎		呼吸						1						7.90 10^9/L	5.88 10^9/L	1.63 10^9/L	0.9		2	1	-1				1				1					M	左下叶	P	P/G/A		1				有效	7
施展	0101296398	女	32	隐球菌肺炎		呼吸						1		1			1	9.75 ↑ 10^9/L	7.75 ↑ 10^9/L	1.50 10^9/L	51.9	0.041	65	1（复查）	-1				1				1	1				M	右下叶	Z	-1		1				有效	7
郭畅	0101321802	女	21	隐球菌肺炎		呼吸	甲亢					1						8.04 10^9/L	5.67 10^9/L	1.77 10^9/L	3		3.97	1						1			1	1				C	右下叶	Z	P/G/A		1				有效	9
张迎春	0101336904	女	33	隐球菌肺炎		呼吸						1					1	3.70 10^9/L	1.95 10^9/L	1.51 10^9/L	0.78		10	1						1		1	1		1	1		M	左下叶	S	P/G		1				无效	3	组织胞浆菌
潘俊亚	0101344150	女	29	隐球菌肺炎		呼吸						1					1	5.95 10^9/L	4.17 10^9/L	1.34 10^9/L	60.2		69	1	-1				1	1			1	1				M	左下叶	P	P/G/A		1				有效	6
王捍东	0101340596	女	84	隐球菌脑炎		内分泌										1	1	6.67 10^9/L	5.43 10^9/L	0.74 ↓ 10^9/L	10.6	0.039	2	1	1					1	1				1			M	右中、下叶	C	查见隐球菌		1	1			死亡	1
袁霞	0101352456	女	41	隐球菌肺炎		呼吸						1						6.59 10^9/L	4.83 10^9/L	1.40 10^9/L	38.3	0.042	62	1	-1				1	1			1	1				M	右上叶	Z	P/G		1				有效	3
吴为明	0101347694	男	51	隐球菌肺炎		呼吸								1				3.93 10^9/L	2.95 10^9/L	0.78 ↓ 10^9/L	0.78		5	1					1				1	1				M	左下叶	Z			1				有效	6
吴琼	0101349488	男	47	隐球菌肺炎		呼吸						1						4.76 10^9/L	2.38 10^9/L	2.03 10^9/L				-1（两次）				1				1						M	右下叶	S	P/G/A		1				有效	4
赵玮	0101366292	男	52	隐球菌肺炎		普外					1							7.46 10^9/L	3.92 10^9/L	3.01 10^9/L				1					1			1	1					M	左上叶、左下叶	Z	P/G		1				有效	3
朱华东	0101365635	男	48	隐球菌肺炎		呼吸						1					1	8.51 10^9/L	1.11 10^9/L	1.11 10^9/L	70.5		77	1					1				1	1				M	右上叶、右下、右中叶	Z	P/G		1				有效	1
吴艳莉	0101133092	女	45	隐球菌肺炎		呼吸						1						5.29 10^9/L	3.22 10^9/L	1.48 10^9/L				1				1										M	右下	P	P		1				有效	10
叶行舟	0101139938	男	53	隐球菌肺炎		老年		高血压、高脂血症				1						8.22 10^9/L	5.11 10^9/L	2.32 10^9/L	23 ↑ mg/L	0.056 ng/mL	7	1	-1				1				1	1				M	右下	P	P/G/A		1				有效	16
陈颖钊	0101143650	女	29	隐球菌肺炎		呼吸		高尿酸				1						5.29 10^9/L	2.92 10^9/L	1.92 10^9/L	6			1				1					1	1				M	右下	P	P/G		1				有效	12
潘华兵	0101163097	男	34	隐球菌肺炎		呼吸		鼻炎				1						5.06 10^9/L	2.86 10^9/L	1.63 10^9/L	0.8			1					1				1					M	双下，右下为主	Z	P/G/A		1				有效	6
张明荣	0101197476	女	46	隐球菌肺炎		呼吸								1				8.18 10^9/L	4.79 10^9/L	2.06 10^9/L	0.5			-1（两次）				1					1					M	左下	P	P/G/A		1				有效	6
杨旻	0101215947	男	25	隐球菌肺炎		呼吸						1						12.13 ↑ 10^9/L	10.58 ↑ 10^9/L	0.95 ↓ 10^9/L	1.1		9	1					1			1				1		M	右下	Z	P/G		1				有效	19
																												5	15	11	3	6	19	13	2	2	1	M=25
											5	17		4		1	10

## Sheet: Sheet1
14
4
3
9
15
3
7
13
6
9	6
5	6
4	6
5	12
3	6
3	10
3	7
2	16
24	7
12	7
3	9
6	3
8	6
	3
	3
	6
	4
	3
	3
	10
	16
	12
	6
	6
	19
	7
	9
	3
	6
	3
	6
	4
	3
	3
	10
	16
	12
	6
	6
	19
